# Supplementary material for: Chemical Constituents and Anticancer Activities of the Extracts from Phlomis × commixta Rech. f. (P. cretica × P. lanata)
Source: Int J Mol Sci. 2024 Jan 9;25(2):816. doi: 10.3390/ijms25020816 (PMC10815138; doi:10.3390/ijms25020816)
Supplement: Supplementary file 1 [file ijms-25-00816-s001.zip]

Archive with 1 entries (1 files):
- ijms-2804280-supplementary.pdf
